# Supplementary material for: Effectiveness of TKI Inhibitors Combined With PD-1 in Patients With Postoperative Early Recurrence of HCC: A Real-World Study
Source: Front Oncol. 2022 Mar 31;12:833884. doi: 10.3389/fonc.2022.833884 (PMC9008361; doi:10.3389/fonc.2022.833884)
Supplement: Supplementary file 1 [file Table_1.xlsx]

## Sheet: Sheet1
samples	ID	name	sex	age	HB	PLT	ALT	AST	TBIL	albumin	LDH	Thrombin time	ascites	ascites score	CP score	CP	CP stratification	AFP	CEA	HBV	HBV score	HBV DNA	HBV DNA score	HBsAg	HBeAg	PFS	PFS end	OS	OS end	Treatment group	TKI	Tumor stage (pro)	curative effect
1	8101883325	xiang	1	47	91	197	156	573	38.9	26.9	490	17.5	low	1	10	C	3	80403.6	1.8	HBV	1	0	0	1	0	21.4	1	23.8	0	0	1	3	-0.35
2	8100859233	li	0	52	98	35	221	491	64.8	43.4	607	24.5	6	1	11	C	3	6113	2.8	HBV	1			1	0	6	1	11.3	1	0	1	3	-0.12
3	8100534768	li	0	52	124	330	30	38	7.9	43.8	224	13.1	2.4	1	5	A	1	2238.8	1.9	HBV	1	450	1	1	0	1.5	0	16.5	1	0	1	2	0.05
4	8100625939	chen	1	41	137	136	33	32	13	39.1	140	11.9	0	0	5	A	1	20390.1	5.1	HBV	1	2350	1	1	1	3.1	1	4.2	1	0	1	3	-0.09
5	8101227875	cai	1	37	133	29	18	17	33.4	41.4	114	15.1	0	0	5	A	1	3.1	0.8	HBV	1	35260	1	1	1	1.8	1	4.5	0	0	1	2	0.25
6	8101571353	han	1	62	143	81	103	51	122.3	38.8	158	12.6	0	0	7	B	2	66.3	0.7	HBV	1	6520	1	1	0	1.8	0	3	0	0	1	2	0.23
7	6100000867	lu	1	39	137	91	102	72	11.6	44.8	372	11.9	0	0	5	A	1	26464	1.6	HBV	1	0	0	1	1	12	0	12	0	0	1	3	-0.72
8	8100499900	huang	1	56	109	136	11	19	10.2	39.4	131	13.9	0	0	5	A	1				0					1.5	0	5.2	1	0	1	2	0.31
9	8101195857	lu	1	56	133	167	102	78	8.9	40.8	136	11	0	0	5	A	1	2.2	2.4	HBV	1	0	0	1	0	33.2	1	40.2	0	0	1	2	-0.45
10	8101878580	wang	0	52	131	202	26	22	7.9	40	137	11.5	0	0	5	A	1	6.8	2.8	HBV	1	0	0	1	0	1	0	8	0	0	1	3	-0.12
11	8101951425	peng	1	49	77	154	81	73	20.3	46	239	10.7	0	0	5	A	1	13.84	1.3	HBV	1	0	0	1	0	1.5	1	2.6	0	0	1	2	0.21
12	8102020697	zhang	1	51	145	213	71	27	9.7	48.7	215	10.3			5	A	1	2.78	1.7	HBV	1	0	0	0	0	5	1	12.6	1	0	1	3	-0.05
13	8101456435	wu	1	49	133	39	52	46	19	40.1	179	12.8	low	1	6	A	1		2.5	HBV	1			1	1	4.9	1	13.9	1	0	1	3	0.12
14	8100837983	wang	1	37	129	153	44	46	9.5	48.2	194	11.5	4.5	1	7	B	2	17.8	14.9	HBV	1	0	0	1	1	2	1	7	0	0	1	2	0.18
15	8100776055	lu	1	58	137	59	64	58	25.4	37.3	220	13.6	0	0	5	A	1	7.54	2.4		0					15.9	1	22.5	1	0	1	2	-0.28
16	8101088062	li	1	50	131	118	53	59	41.9	38.9	114	12.1	0	0	5	A	1	83.04	2.8	HBV	1			1	1	13.5	1	14.5	1	0	1	2	-0.42
17	8101510645	qian	1	50	121	82	17	38	19.5	37	180	12.9	low	1	6	A	1	1176.9	2.4	HBV	1	0	0	0	0	6.2	1	7	1	0	1	3	-0.23
18	8102389509	xu	1	60	113	218	38	101	30.9	33.7	357	12.3	8.9	1	8	B	2	1205		HBV	1	277000	1	1	1	7.8	1	9.1	1	0	1	3	-0.17
19	8100263998	han	1	54	158	48	35	29	20.8	47.3	164	12.1	0	0	5	A	1	81.01	3.1	HBV	1	0	0	1	0	6.5	1	11	1	0	1	2	-0.14
20	8101275186	wang	1	42	145	121	21	23	5.7	47.8	120	10.6			5	A	1	5107.4	1.7	HBV	1	0	0	1	0	20.9	1	48	1	1	1	2	-0.4
21	8101296814	dai	1	46	156	118	34	29	9.3	44.8	128	12.1	0	0	5	A	1	53.77	2.8	HBV	1	61000	1	1	1	3.9	1	25.1	1	0	1	2	0.07
22	8101903895	wang	1	48	157	157	46	37	16.9	43.7	209	12.5	3.5	1	6	A	1	11212.9	3.7	HBV	1			1	0	2.5	1	6	1	1	1	2	0.15
23	6100002028	wu	1	59	148	109	29	37	9.8	36.8	137	10.1			5	A	1	621.9		HBV	1	355	1	1	0	14	1	12	0	1	1	1	-0.26
24	8100990282	miao	1	55	147	151	14	42	31	42.3	152	11.1	0	0	5	A	1	6.5	8.8	HBV	1	0	0	1	0	21	1	26	0	0	1	1	-0.42
25	8101871668	wang	1	39	105	180	27	31	9.3	46.7	295	10.7			5	A	1	4634.2	1.8	HBV	1	0	0	1	0	1	1	2	0	0	1	3	0.22
26	8102187125	wang	1	44	136	60	76	50	67	47.6	206	12.4	0	0	7	B	2	8.2	1.8	HBV	1	0	0	0	0	7	1	39	0	0	1	2	-0.24
27	8102544408	xu	1	28	192	112	36	162	13.9	54	197	10.6	0	0	5	A	1	38837.2		HBV	1	0	0	1	0	1	1	23	1	0	2	2	0.23
28	8102558972	liu	1	56	132	127	26	32	41.5	50.3	270	13			5	A	1	7	2.1	HBV	1	0	0	1	0	12	1	52	0	0	1	2	-0.36
29	8101903895	wang	1	48	157	157	53	47	14.9	34.5	212	12.5			5	A	1	5337	1.8	HBV	1			1	0	6	1	12	1	0	1	3	-0.15
30	8100409893	zhu	1	47	147	57	108	133	45.9	40.5	315	13	0	0	6	A	1	10.39	5.03	HBV	1	32450	1	1	0	12	1	19	0	0	1	1	-0.21
31	8102434346	chen	1	53	77	199	15	42	42.1	36.2	183	14.1	0	0	6	A	1	8.7	1.9	HBV	1			1	0	5	1	9	0	0	1	2	-0.06
32	8101870076	wang	1	57	109	65	149	73	41.5	39.4	184	16.5	1.8	1	6	A	1	1558.6		HBV	1	8720	1	1	0	6	1	18	1	0	2	2	-0.1
33	8102179703	li	1	43	138	91	68	38	12.4	40.3	122	11.5	0	0	5	A	1	534.3		HBV	1	0	0	1	0	7	0	7	1	0	1	1	-0.35
34	8100533959	yang	1	55	137	80	60	45	19.5	33.2	160	12.9	0	0	6	A	1	27378.9			0					7.1	1	40	1	0	1	2	-0.15
35	8100613132	xue	1	56	84	36	27	36	124.2	33	173	20.4	10.2	1	12	C	3	12.36	3.08	HBV	1			1	0	4	1	5	0	0	1	2	0.06
36	8101092784	zhou	1	45	90	169	64	101	23.3	30.6	204	13.1	low	1	7	B	2	1426.13		HBV	1	0	0	1	0	15	1	21	1	0	1	2	-0.38
37	8100820955	wang	1	33	132	156	74	58	20.5	38.4	203	12.7	0	0	5	A	1	1715.81		HBV	1			1	0	9.5	1	9	0	1	1	3	-0.19
38	8101574116	xing	1	56	193	138	52	67	23.5	50.4	247	12.6	0	0	5	A	1	2732.1	3	HBV	1	263000	1	1	0	1	1	5	0	0	1	2	0.27
39	8101469714	zhu	1	52	151	91	28	23	21.3	42.5	141	12.7			5	A	1	156.9	3.2	HBV	1			1	1	4.5	1	6.5	0	0	2	3	-0.1
40	6100014062	cao	0	69	119	76	35	36	11.7	33.4	212	18.1	2.5	1	7	B	2	542.9	2.8	HBV	1	3675000	1	1	1	7.6	1	7.6	1	0	2	3	-0.15
41	6100024837	xia	1	49	139	234	37	43	12	47.2	168	13.2	low	1	7	B	2	22950.3	1.6	HBV	1	1109000	1	1	0	6.5	1	8.9	1	0	2	3	-0.12
42	8102124851	yuan	1	61	119	207	757	623	10	32.8	650	11.3	0	0	6	A	1				0					4.3	1	14.3	0	0	2	2	-0.05
43	8101469308	ni	1	50	137	73	33	25	17.6	42	149	13.2	low	1	6	A	1	17.7		HBV	1			1	1	8.5	1	19.5	1	0	2	2	-0.34
44	802347	he	0	45	105	188	48	78	12.9	37.1	669	13.8		0	5	A	1	1.36	1.68	HBV	1	0	0	1	0	6.5	1	24.3	1	1	1	3	0.14
45	814224	ma	1	51	135	144	36	24	11.5	38	182	14.2		0	5	A	1	4.66	0.85	HBV	1	0	0	1	0	7.5	1	18.6	0	1	2	2	0.09
46	812219	zhang	0	74	103	76	15	35	34.7	34.1	188	16		1	8	B	2	7.75	2.2	HBV	1	2110	1	1	0	2.3	1	12.3	1	1	2	2	0.25
47	812338	han	0	67	91	254	31	64	28.6	29.2	523	12.8		1	9	B	2	4.59	1.28		0			0	0	17.6	1	24.3	0	1	2	3	-0.46
48	800649	zhang	1	60	127	63	50	40	10.8	28.6	196	13.8		1	8	B	2	16.68	22.05	HBV	1	30200	1	1	0	5.5	0	15.3	0	1	1	1	-0.15
49	809604	zhu	0	72	104	143	14	34	14.4	27.9	169	14.4		1	8	B	2	557.9	3.03	HBV	1	423000	1	1	0	10.3	1	19.3	1	1	1	2	-0.23
50	793811	you	1	47	148	128	35	34	24.3	39.9	150	15		0	5	A	1	335	2.25	HBV	1	0	0	1	0	11.5	1	18.1	0	1	1	1	-0.35
51	425058	he	1	56	158	174	21	31	14	36	116	14.1		0	5	A	1	2.73	3.47	HBV	1	0	0	1	0	2.1	0	6.3	0	1	1	3	-0.06
52	816985	xu	1	60	89	65	176	119	40.8	31	213	16.7		1	9	B	2	3327	3.35	HBV	1	0	0	1	0	2.6	1	25.3	0	1	1	2	0.27
53	814237	hua	1	71	136	98	166	187	62.4	35.2	302	12.1		1	8	B	2	83.98	5.92		0	0		0	0	6.7	0	45.8	1	1	2	2	-0.28
54	793837	yu	1	56	123	116	63	192	67.3	24.9	373	18.6		0	10	C	3	60500	2.97	HBV	1	0	0	1	0	6.9	0	23.2	1	1	1	2	-0.39
55	544082	zhu	0	68	118	139	19	29	11	46	212	12.3		0	5	A	1	1.93	2.6	HBV	1			0	0	15.6	1	59.3	0	1	2	2	-0.78
56	780705	wang	1	62	109	236	33	25	10.1	42.2	169	12.3		0	5	A	1	2.02	1.42	HBV	1			0	0	14.7	0	56.3	0	1	1	2	-0.73
57	823244	jiang	0	72	114	128	12	29	20.2	40.9	1380	12.7		0	5	A	1	19343	1.01	HBV	1	0	0	0	0	12.2	1	22.1	0	1	1	3	-0.18
58	549736	shen	0	66	114	70	23	33	14.1	30.7	188	15.8		1	7	B	2	4.4	2.81	HBV	1	0	0	1	0	9.5	0	17.5	1	1	1	1	-0.15

## Sheet: Sheet2
治疗分组	最大疗效
0	0.31
0	0.27
0	0.25
0	0.23
0	0.23
0	0.22
0	0.21
0	0.18
0	0.12
0	0.07
0	0.06
0	0.05
0	-0.05
0	-0.05
0	-0.06
0	-0.09
0	-0.1
0	-0.1
0	-0.12
0	-0.12
0	-0.12
0	-0.14
0	-0.15
0	-0.15
0	-0.15
0	-0.17
0	-0.21
0	-0.23
0	-0.24
0	-0.28
0	-0.34
0	-0.35
0	-0.35
0	-0.36
0	-0.38
0	-0.42
0	-0.42
0	-0.45
0	-0.72

## Sheet: Sheet3
治疗分组	最大疗效
1	0.27
1	0.25
1	0.15
1	0.14
1	0.09
1	-0.06
1	-0.15
1	-0.15
1	-0.18
1	-0.19
1	-0.23
1	-0.26
1	-0.28
1	-0.35
1	-0.39
1	-0.4
1	-0.46
1	-0.73
1	-0.78
